# Supplementary material for: Isolation of Fucoxanthin from Sargassum oligocystum Montagne, 1845 Seaweed in Vietnam and Its Neuroprotective Activity
Source: Biomedicines. 2023 Aug 19;11(8):2310. doi: 10.3390/biomedicines11082310 (PMC10452663; doi:10.3390/biomedicines11082310)
Supplement: Supplementary file 1 [file biomedicines-11-02310-s001.zip]

Archive with 1 entries (1 files):
- biomedicines-2538496-supplementary.pdf
